# Supplementary material for: Fabrication of an Fe-Doped ZIF-67 Derived Magnetic Fe/Co/C Composite for Effective Removal of Congo Red
Source: Molecules. 2024 Apr 30;29(9):2078. doi: 10.3390/molecules29092078 (PMC11085441; doi:10.3390/molecules29092078)
Supplement: Supplementary file 1 [file molecules-29-02078-s001.zip]

Archive with 1 entries (1 files):
- molecules-2938982-supplementary.pdf
